# Supplementary material for: Comparison of the effects of running and badminton on executive function: A within-subjects design
Source: PLoS One. 2019 Sep 4;14(9):e0216842. doi: 10.1371/journal.pone.0216842 (PMC6726133; doi:10.1371/journal.pone.0216842)
Supplement: S1 File — (XLSX) [file pone.0216842.s001.xlsx]

## Sheet: demographics
ID	Sex	age	Height	Weight	BMI	VO2max	HRmax	AT
1	0male	20	164	66.5	24.7	43	194	32
2	1female	20	162	55	21	32	206	28
3	1female	21	151	39	17.1	42	198	34
4	1female	21	154	44	18.6	42	201	34
5	0male	21	175	75.3	24.6	54	208	43
6	1female	21	154	61	25.7	38	201	32
7	1female	21	158	49	19.6	41	196	36
8	1female	22	145	45.6	21.7	41	203	32
9	1female	21	161	47.6	18.4	44	196	38
10	0male	21	177	71.7	22.9	50	181	35
11	1female	21	158	49	19.6	41	194	32
12	0male	22	173	77.61	25.9	54	199	46
13	0male	22	175	86.7	28.3	45	205	35
14	1female	21	159	56	22.2	40	194	36
15	0male	19	177	77	24.6	49	180	40
16	0male	19	179	64.5	20.1	58	202	48
17	1female	20	169	62	21.7	42	187	34
18	1female	22	154	47	19.8	42	202	30
19	1female	22	162.5	52.41	19.8	43	195	25
20	0male	21	179	70	21.8	51	32	197

## Sheet: exercise
ID	Run_percentVO2max	Run_RER	Run_percentHRmax	Run_RPE	Badminton_percentVO2max	Badminton_RER	Badminton_HRmax	Badminton_RPE	Control_percentVO2max	Contorol_RER	Control_percentHRmax	Control_RPE
1	73.3	1	78.6	15	72.1	0.9	75	14	9.3	0.8	30.1	6
2	71.6	1	71	13	88.4	1	86.1	14	11.7	0.9	39.6	6
3	73.1	0.9	86.2	15	70.4	1	76.3	13	13.2	0.8	47.3	6
4	70.7	1	85.4	16	77.6	1	73.4	13	10.2	0.7	42.3	6
5	70.7	0.9	76	12	70.6	1	85.4	15	9.4	0.9	41.2	6
6	78.9	1	91.5	15	59.5	0.9	76.8	10	10.5	0.8	37.6	6
7	73.2	1.1	85.2	13	89.9	0.9	89	10	9.8	0.8	46.3	6
8	74.4	1	80.8	15	86.8	1.1	86.1	15	12.2	0.8	33.9	6
9	64.8	1	80.5	14	81.8	1	85.9	12	11.6	0.9	42.2	6
10	66	1	73.5	12	75	0.9	72.4	16	8	0.9	31.9	6
11	68.3	0.9	79.9	13	86.3	1	88.9	13	9.1	0.8	32.5	6
12	80.2	1	88.6	13	76.5	1.1	77.7	12	6.3	0.9	31.6	6
13	73.9	1	81.6	13	73.1	0.9	76.3	15	7.5	0.8	34.9	6
14	73.3	1	84.9	13	67.1	1	74	9	10	0.9	45.6	6
15	86.3	1.1	91.7	16	88.6	1	85.1	11	8.2	0.9	31	6
16	78.7	1	84.2	15	75.9	1	86.1	13	7.3	0.9	36.7	6
17	86.9	1	94.3	16	87.3	1	90.4	15	7.1	0.9	35.8	7
18	64.3	0.9	65.3	15	69	1	83.2	13	9.2	0.9	34.2	6
19	60.5	0.9	66.7	6	67.4	0.9	74.9	11	10.7	0.9	42.6	7
20	64.7	0.8	76.1	15	62.7	1	75.6	15	9.4	0.8	32.5	6

## Sheet: Stroop_tasks
ID	Run_Neutral_pre	Badminton_Neutral_pre	Control_Neutral_pre	Run_Neutral_post	Badminton__Neutral_post	Control_Neutral_post	Run_Incongruent_pre	Badminton_Incongruent_pre	Control_Incongruent_pre	Run_Incongruent_post	Badminton__Incongruent_post	Control_Incongruent_post
1	62	61	66	62	67	66	54	54	63	61	62	65
2	48	55	58	57	60	62	52	47	55	52	56	54
3	59	58	58	61	60	60	56	53	53	58	56	51
4	49	50	48	51	56	50	46	45	52	47	49	47
5	56	51	59	62	55	58	51	41	47	51	52	55
6	51	47	51	51	47	54	46	45	48	52	46	54
7	58	62	62	60	60	65	53	59	62	55	60	60
8	50	52	51	56	52	53	39	45	46	45	42	48
9	63	63	55	64	64	60	53	58	53	60	65	57
10	46	45	40	48	43	49	38	35	38	45	33	38
11	57	56	57	60	61	63	54	52	56	56	57	55
12	47	46	40	50	56	41	41	48	36	46	57	37
13	50	50	45	48	52	45	48	43	42	52	49	41
14	60	56	51	62	58	56	59	56	49	58	59	54
15	50	45	48	52	47	49	44	40	43	47	45	48
16	51	54	50	54	62	59	42	42	37	46	58	43
17	62	54	50	59	59	55	54	50	51	48	57	51
18	58	53	50	59	55	54	53	49	52	53	53	49
19	63	54	52	65	64	51	62	59	51	65	62	52
20	59	60	61	63	63	69	61	54	63	61	58	65

## Sheet: reverse-Stroop_tasks
ID	Run_Neutral_pre	Badminton_Neutral_pre	Control_Neutral_pre	Run_Neutral_post	Badminton__Neutral_post	Control_Neutral_post	Run_Incongruent_pre	Badminton_Incongruent_pre	Control_Incongruent_pre	Run_Incongruent_post	Badminton__Incongruent_post	Control_Incongruent_post
1	77	83	86	86	89	87	67	69	78	64	62	78
2	66	66	70	67	69	67	45	46	52	44	48	49
3	73	80	73	79	83	79	66	69	65	67	68	67
4	68	57	63	61	64	65	56	54	45	58	60	55
5	77	69	79	77	76	79	64	57	62	63	62	63
6	71	71	78	77	75	82	51	60	64	61	61	60
7	78	87	90	78	84	88	75	71	73	55	74	77
8	80	75	78	85	77	82	71	61	67	70	66	65
9	80	82	73	87	93	74	65	69	60	69	72	65
10	64	63	55	70	71	68	51	50	44	47	38	49
11	78	73	77	79	70	71	59	60	60	55	38	57
12	63	68	58	69	75	65	52	55	47	57	63	52
13	75	67	64	76	74	65	63	60	58	64	58	60
14	78	76	55	78	75	69	61	69	57	70	63	65
15	70	69	60	62	68	67	45	49	58	58	54	52
16	75	77	66	79	80	77	62	65	61	61	71	58
17	78	74	66	70	79	75	64	59	55	61	54	50
18	71	69	74	69	73	69	61	57	57	64	61	59
19	78	75	69	88	76	67	74	68	63	69	70	60
20	83	79	87	81	86	90	67	64	79	57	70	68
